# Supplementary material for: Use and perception of risk: traditional medicines of Pakistani immigrants in Norway
Source: BMC Complement Med Ther. 2024 Sep 7;24:331. doi: 10.1186/s12906-024-04620-0 (PMC11380776; doi:10.1186/s12906-024-04620-0)
Supplement: Supplementary file 1 — Supplementary Material 1: Description. Table 4 shows the traditional and scientific names of traditional medicines, their preparation method, purpose of use, dosage, lifestyle advice, and adverse effects [file 12906_2024_4620_MOESM1_ESM.xlsx]

## Sheet: Sheet1
Table 4 Traditional medicines used by the participants for disease management
Health complaint	English name of TCM	Traditional name of TCM	Scientific name of TCM	Method of preparation, use and dosage	Lifestyle advice	Averse effect of TCM
Alopecia	Garlic	Thoom	Allium sativum	Burn garlic in a oil and rub it on the head
Alopecia	Onions	Payaaz	Allium cepa	Apply the bulb on the head.
Alopecia	Cumin seeds	Zeera	Cuminum cyminum	Add garlic and cumin seeds to oil after making it warm and then apply it on the head
Alopecia		Dam		Visiting a traditional healer who read something and applied oil to the hair
Arthritis	Turmeric	Haldi	Curcuma longa	Boil the milk, add seeds, add turmeric and drink daily before sleep or once during the day, painkiller	Avoid lemon in arthritis as lemon aggravate it
Arthritis	Potion seeds
Arthritis	Sesame seeds	Til	Sesamum indicum
Arthritis	Fenugreek seeds	Methi dana	Trigonella foenum-graceum	Soak fenugreek seeds in water for joint pain
Allergy	Black salt	Kala namak		Sprinkle on foods to which you are allergic after peeling them. Increase the quantity of fruit slowly, e.g, apples	Soak the food items in water overnight to which you are allergic, peel and eat them in the morning, e.g, almonds
Asthma	Turmeric	Haldi	Curcuma longa	Make a powder of turmeric, fennel seeds and cloves. Take a teaspoon of honey and sprinkle this powder on it.
Asthma	Fennel seeds	Saunff	Foeniculum vulgare	Take this honey with sprinkled powder every morning before eating anything else
Asthma	Clove	Loang	Syzygium aromaticum
Asthma	Honey	Shehed
Asthma	Green cardamom	Sabz elaichi	Elettaria cardamomum	Make a tea with peppermint leaves, fennel seeds, and green cardamom. Helps in relieving congestion
Asthma	Peppermint	Podina	Mentha piperita
Asthma	Salt	Namak	Sodium chloride	Add salt to warm water and take its steam to clear congestion
Asthma		Khamira		A semi-solid herbal product, commonly called khamira gaozaban or cinnabar. Releives congestion
Back ache	Turmeric	Haldi	Curcuma longa	Add turmeric and raw egg in milk, boil it just once, and drink it.
Back ache	Raw egg	Anda
Back ache	Milk	Doodh
Back ache	Fox nut	Phool Makhana	Euryale ferox	Make small balls of all these dry fruits, nuts, seeds, and jaggery. Take 1 small ball daily.	These dry fruit balls give alot of energy to body
Back ache	Almonds	Badam	Prunus dulcis	Helps in relieving fatigue and stress. Releives pain and person feels fresh and active.	These balls/powder also lightens the dark circles
Back ache	Walnuts	Akhroat	Juglans regia	Other way is to make a fine powder of all these dry fruits, nuts and seeds, add in milk and drink it.
Back ache	Cashew nuts	Kaju	Anacardium occidentale
Back ache	Pistachio	Pisthay	Pistacia vera
Back ache	Sunflower seeds	Surajmukhi Ke beej	Helianthus annuus
Back ache	Flaxseeds	Alsi k Beej	Linum usitatissimum
Back ache	Pumpkin seeds	kaddu ke beej	Cucurbita maxima
Back ache	Sesame seeds	Til	Sesamum indicum
Back ache	Fennel seeds	Saunff	Foeniculum vulgare
Back ache	Jaggery	Gur		Jaggery is a type of unrefined sugar made from sugar cane or palm without separation of molasses and crystals
Bloating		Hajmola		Hajmola is an Ayurvedic medicine available in the form of tabletsIt is composed of Black Pepper, Long Pepper, Ginger, Lemon, Cummin seeds, Rock salt, Sugar, Black salt, Ammonium Chloride	Place the baby up for some minutes on your shoulder after feeding to avoid bloating
Bloating		Carmina		Carmina is a digestive herbal supplement composed of sea salt, black salt, lemon, ginger, carom seeds, cinnamon, indian gooseberry (amla), bedda nut and black myrobalan. It is available in the form of tablets	A mother who breastfeed her baby should avoid full-fat things like cheese as it is difficult for baby to digest it.
Bloating	Colic drops			useful for newborn babies
Bloating	Castor oil	arandi ka tail	Ricinus communis	Rub the baby's tummy with castor oil and place a warm cloth on it. Do leg exercises with the baby
Body pain	Turmeric	Haldi	Curcuma longa	Add half teaspoon of crushed turmeric in 1 glass of water, cook it until half water in remaining, and drink it
Body pain	Milk	Doodh		Drink turmeric milk for pain relief
Body pain	Honey	Shehed
Body pain	Warm water	Garam pani		For leg and spine pain in pregnancy, add warm water to a bottle and take steam. Helps alot
Body pain	Mustard oil	Sarson ka tail	Brassica Juncea	Massage with warm mustard oil
Bronchitis		Khamira		Releives phlegm in the chest
Bronchitis		Joshanda		An ayruvedic herbal tea composed of Licorice, Malabar Nut, Hyssop, Tea, Peppermint, Fennel and Eucalyptus. Cook it like a tea and strain it before drinking.	Now joshanda tablets are also available
Cardiac problems	Peppermint	Podina	Mentha piperita	Mix dry peppermint in water and drink it for heart health.	Use peppermint leaves in the salad.
Cardiac problems	Garlic	Thoom	Allium sativum	Garlic and ginger reduce the severity of heart problems. Eating one piece of garlic daily thins the blood	Avoid sunflower oil.
Cardiac problems	Ginger	Adrak	Zingiber officinale	Both garlic and ginger improves the immunity
Cardiac problems	Olive oil	Zaitoon Ka Tail	Olea europaea L.	Good for heart health
Cardiac problems	Rapeseed oil	Toriya/tili ka tail	Brassica napus	Good for heart health
Cardiac problems	Clarified butter	Desi ghee		Good for heart health.
Cold and flu		Joshanda		An ayruvedic herbal tea composed of Licorice, Malabar Nut, Hyssop, Tea, Peppermint, Fennel and Eucalyptus.	Joshanda is mentioned by most of the participants.
Cold and flu	Warm water	Garam pani			Add joshanda in water and give it to elder kids
Cold and flu	Honey	Shehed		Take a teaspoon of honey and let it slowly drop down your throat. Drink hot water afterwards	Joshanda can also be made at home.	Excessive use of honey can cause burning in the stomach due to warm effect
Cold and flu	Turmeric	Haldi	Curcuma longa	Turmeric milk is good in cold	Don't give joshanda to small kids.
Cold and flu	Clove	Loang	Syzygium aromaticum	Take 2 cloves, 1 cm cinnamon cut into smallpieces and ginger. Cook and boil for 5 minutes, add tea leaves + milk	Boil the chicken with bones in water for a long time
Cold and flu	Cinnamon	Darchini	Cinnamomum verum	Cinnamon + ginger + clove + green cardamom + water, let it boil and then add honey and drink.
Cold and flu	Ginger	Adrak	Zingiber officinale
Cold and flu	Green cardamom	Sabz elaichi	Elettaria cardamomum
Cold and flu	Green tea	Sabz chayee	Camellia sinensis	Green tea + cardamom + clove is good for cold
Cold and flu	Chicken corn soup				Chicken corn soup is used for energy when feeling weak
Cold and flu	Star anise	Baadyan	Illicium verum	Cinnamon + black cardamom + star anise + water, boil and add honey. Give 2-3 spoons 3-4 times/day to small kid
Cold and flu	Black cardamom	Bari elaichi	Amomum subulatum	Take steam of warm water before going to sleep at night
Cold and flu	Neem	Neem ka pattay	Azadirachta indica	Neem leaves + water, take steam in flu
Cold and flu	Carom	Ajwain	Trachyspermum ammi	Carom seeds/vicks + water, take steam and it will open the blocked nose and sinuses
Cold and flu	Vicks			Natural product composed of camphor, eucalyptus oil, menthol, nutmeg oil, thymol, turpentine oil + cedarleaf oil
Cold and flu	Boiled eggs	Anday		When a child has cold then mother can eat boiled eggs and drink yakhni. The effect also goes to the child by milk
Cold and flu	Chicken broth	Yakhni		Lamb/chicken with bones + garlic + ginger + black pepper + salt + 8 glasses of water, cook until 4 glasses are left
Cold and flu	Garlic	Thoom	Allium sativum	Cook yakhni on low flame for a long time, strain and drink. Gives energy. Given to mother after baby birth.
Cold and flu	White Salt	Namak		Boiled egg + salt + pepper, easy to swallow in flu. Add salt in water and take steam after covering head with a towel
Cold and flu	Black pepper	Kali mirch	Piper nigrum	Crushed black pepper + honey, give to kids in flu
Cold and flu	Peppermint	Podina	Mentha piperita	Peppermint leaves + green cardamom + fennel seeds, good in flu. Can fix all the problems
Cold and flu	On-guard oil			Essential oil extracted from clove, cinnamon leaves, cinnamon bark, eucalyptus, rosemary, and wild orange. On-guard oil is very concentrated so should be mixed with coconut oil before use otherwise it can burn the skin. Place a few drops of this mixed oil in the belly button for flu. Add a few drops of it in water and take a steam in the flu. When kids have flu then add some drops of this oil in …	Improves immunity. Apply on the skin or put in capsules to be taken by mouth
Cold and flu	Lemon	Leemo	Citrus limon	Lemon oil helps to ceanse the body, anti-bacterial. Add in diffuser, purifies the air and prevent spread of infection
Cold and flu	Milk	Doodh		Add honey in milk and drink in flu
Cold and flu	Black tea	Doodh pati	Camellia sinensis assamica	Black tea + water + milk, boil and drink
Constipation	Barley	Joo ka dalia	Hordeum vulgare L.	Barley porridge cooked in water + milk + raisins + 1 teaspoon sugar, eat daily	Eating fruits help in passing stool
Constipation	Plums	Aloo Bukhara	Prunus domestica	Helps alot
Constipation	Raisins	Kishmish	Vitis vinifera	Helps alot
Constipation	Warm water	Garam pani		Always drink warm water	For cramps and constipation, increase daily water
Constipation	Black salt	Kala namak		Half teaspoon of black salt + warm water, drink it. It has a laxative effect equivalent to medicine
Constipation	Psyllium husk	Ispahol Ki Bhoosi' and 'Ispaghol Ka Chilka	Plantago ovata	Ispaghol + warm water/milk, drink it, feel better after 15 minutes	Ispaghol is also helpful in losing weight
Constipation	Yogurt	Dahi		Drink a big bowl of yogurt at night before sleep. It helps in passing stool and relieves the stomach pain
Constipation	Fennel seeds	Saunff	Foeniculum vulgare	Fennel seeds + green cardamom + green tea + caromseeds + water, boil and drink it
Constipation	Green cardamom	Sabz elaichi	Elettaria cardamomum
Constipation	Green tea	Sabz chayee	Camellia sinensis
Constipation	Carom seeds	Ajwain	Trachyspermum ammi
Constipation	Malt extract			Malt extract is the extract obtained from the dried barley grains
Constipation	Figs	Anjeer	Ficus carica
Cough		Joshanda		Joshanda + warm water, give to elder kids for cough
Cough	Cinnamon	Darchini	Cinnamomum verum	Cinnamon + black cardamom + star anise + water, boil and add honey. Give 2-3 spoons 3-4 times/day to small kid
Cough	Star anise	Baadyan	Illicium verum	Cinnamon powder + honey
Cough	Black cardamom	Bari elaichi	Amomum subulatum	For cough take a teaspoon of honey
Cough	Honey	Shehed		Add milk to honey when a child has a cough. Just milk can cause phlegm and makes the cough worse, or use dry milk.
Cough	Dry ginger	Sonth	Zingiber officinale	Crush dry ginger coarsely & burn it in clarified butter until it turns black. Rub on the chest of the child, and place a warm towel
Cough	Clarified butter	Desi ghee		It helps in relieving cough and eases breathing.
Cough	Salt	Namak		Half a teaspoon of salt + 1 glass of warm water, Do gargle once a day. Give saltwater steam to kids
Cough	Black pepper	Kali mirch	Piper nigrum	A pinch of crushed black pepper + 1 teaspoon of honey, for small kids
Cough	Nutmeg	Jaifal	Myristica fragrans Houtt.	Make a powder of mace and nutmeg, and then add a pinch of this powder in 1 teaspoon of honey for small kids.
Cough	Mace	Javitri	Myristica fragrans	Keep it aside, and let the child eat it throughout the day. Mace is covering of the nutmeg fruit
Cough	Fennel seeds	Saunff	Foeniculum vulgare	Peppermint leaves + green cardamom + fennel seeds + cinnamon + 4 glasses of water, boil until 1 glass is left
Cough	Green cardamom	Sabz elaichi	Elettaria cardamomum	Take steam at night before sleep
Cough	Peppermint	Podina	Mentha piperita
Cough	Ginger	Adrak	Zingiber officinale	Ginger tea is very effective
Cough	Turmeric	Haldi	Curcuma longa	small amount of honey in a tablespoon + turmeric powder
Cough	Mulberries	Shehtoot	Morus rubra + nigra	Drink mulberry juice as a cough syrup
Cough		Lal sherbet		A herbal remedy of Unani system of medicine including ephedra, vasaka, jujube, liquorice, khashkhash, maiden hair fern, hyssop, peppermint oil, eucalyptus oil, and sodium benzoate
Cough	Cloves	Loang	Syzygium aromaticum	Turmeric + fennel seeds + cloves, make a powder and put on a teaspoon of honey. Take it empty stomach every morning
Cough	Eggs	Anda		Eat boiled eggs and things that have a warm effect
Cough	Vicks			Rub vicks on the chest and you will feel better
Diabetes	Bitter gourd	Karela	Momordica charantia
Diabetes	Neem leaves	Neem ka pattay	Azadirachta indica
Diabetes	Black cumin	Kaloonji	Nigella sativa	Black cumin + fenugreek seeds + fennel seeds, soak in water overnight. In the morning drink this water and chew the seeds	Black cumin can cure anything except death
Diabetes	Fenugreek seeds	Methi dana	Trigonella foenum-graceum	Half spoon of black cumin + half spoon of fenugreek seeds, crush them, and take the powder with water	In high sugar level, go for a 1-hour walk. It reduces sugar level and you feel better.
Diabetes	Cinnamon	Darchini	Cinnamomum verum	Peppermint leaves + green cardamom + fennel seeds + cinnamon + water, boil it and drink, reduces sugar level
Diabetes	Peppermint	Podina	Mentha piperita
Diabetes	Fennel seeds	Saunff	Foeniculum vulgare
Diabetes	Green cardamom	Sabz elaichi	Elettaria cardamomum
Diabetes	Guava leaves	Amrood ka patay	Psidium guajava
Diabetes	Krom			Norwegian herbal supplement containing chromium picolinate + the magnesium salt of fatty acids + microcrystalline cellulose
Diabetes	Java/black plum	Jamun	Syzygium cumini	Controls sugar level		bad smell
Diarrhea	Rice water	Chawaloun ke pitch	Oryza sativa	Boil the rice and give 2 spoons of this water again and again to the kids, cures the problem	Avoid milk in diarrhea as it can aggravate it
Diarrhea	Peppermint	Podina	Mentha piperita L.	Dried peppermint + green cardamom + water, boil and drink it, cures the problem
Diarrhea	Green cardamom	Sabz elaichi	Elettaria cardamomum	Green tea + green cardamom + carom seeds + peppermint + water, boil and drink
Diarrhea	Banana	Kaylaa	Musa acuminata	Mash a banana, mix it in yogurt, and give it to the child. Just a banana is also helpful
Diarrhea	Yogurt	Dahi		Ispaghol + yogurt, eat it
Diarrhea	Psyllium husk	Ispahol Ki Bhoosi'	Plantago ovata	Ispaghol + cold water, drink it
Diarrhea	Pomegranate	Aanar	Punica granatum	Dry the peel of the pomegranate, crush it, and take this powder in the morning and in the evening after meal
Diarrhea	Carom seeds	Ajwain	Trachyspermum ammi	Carom seeds + black salt + black cardamom + cinnamon + black pepper + 3-4 other herbs, crush to make a powder, phakee
Diarrhea	Black salt	Kala namak
Diarrhea	Cinnamon	Darchini	Cinnamomum verum
Diarrhea	Black cardamom	Bari elaichi	Amomum subulatum
Diarrhea		Khichri		Rice + yellow lentil + orange lentil + black pepper + water, cook and eat
Diarrhea	Lemon	Leemo	Citrus limon	Saltish lemon juice is good in diarrhea
Diarrhea	Fennel seeds	Saunff	Foeniculum vulgare	Fennel seeds + water, boil and drink
Eczema	Lavender	Huzam	Lavandula angustifolia	Apply lavender oil to the skin after diffusing it with some other oil		Concentrated lavender oil causes skin burn
Eye infection	Saltwater	namak wala pani		Wash the eye with saltwater again and again. It reduces inflammation. Wet the cotton with saltwater and clean the baby's eye
Fever	Water	Pani		Sprinkle water on the person who has fever.
Fever	Water	Pani		Cold sponging beneath the feet when body temp is very high, up to 103 to 104 degrees F. Very effective
Fever	Supplication			Reading a specific supplication for reducing fever
Hair fall	Coconut oil	Nariyal Ka Tail	Cocos nucifera	Massaging with coconut oil
Hair fall	Egg	Anda		Apply whole egg or just egg yolk to hair for healthy hair
Hair fall	Onions	Payaaz	Allium cepa	Onions + cumin seeds to make onion oil. Improves hair growth. Mothers make at home		Bad odour
Hair fall	Cumin seeds	Zeera	Cuminum cyminum	Onions + cumin seeds to make onion oil. Improves hair growth. Mothers make at home
Hair fall	Almonds	Badam	Prunus dulcis	Heat the almonds in any oil until they get burned, apply to hair		Bad odour
Hair fall	Rosemary oil	Akleel kohistani ka tail / Roghan-e-rosemary	Rosmarinus officinalis L.	Rosemary oil + vitamin E oil + castor oil, promotes hair growth within 1 month of use
Hair fall	Vitamin E oil			Rosemary oil + vitamin E oil + castor oil, promotes hair growth within 1 month of use
Hair fall	Castor oil	arandi ka tail	Ricinus communis	Rosemary oil + vitamin E oil + castor oil, promotes hair growth within 1 month of use
Headache	Black tea	Doodh pati	Camellia sinensis assamica	Black tea + green cardamom + milk + salt + sugar	Usually get better after drinking tea or coffee
Headache	Green caradamom	Sabz elaichi	Elettaria cardamomum	Tea is the best and the first thing for headache	Drink water eat fruits and go for a walk
Headache	Salt	Namak			Walking/cycling, then warm bath, then sleep
Heartburn + indigestion	Carom seeds	Ajwain	Trachyspermum ammi	Eat the seeds for stomach problems	Best thing for digestion
Heartburn + indigestion	Ginger	Adrak	Zingiber officinale	Ginger + fennel seeds + water, boil and drink
Heartburn + indigestion	Fennel seeds	Saunff	Foeniculum vulgare	Peppermint + fennel seeds	Fennel seeds give energy to the body
Heartburn + indigestion	Peppermint	Podina	Mentha piperita	Peppermint leaves + Sprite or 7-up mix is good for the stomach	Peppermint act as a disprin
Heartburn + indigestion	Eno			It is composed of sodium carbonate + sodium bicarbonate + citric acid
Heartburn + indigestion	Black cumin	Kaloonji	Nigella sativa	Carom seeds + black cumin, good for gut health	Black cumin is good for liver + brain + stomach
Heartburn + indigestion	Psyllium husk	Ispahol Ki Bhoosi'	Plantago ovata	Add ispaghol to milk at night, and drink it in the morning. Use for few weeks and it will completely cure the stomach irritation.	Ispaghol is used very frequently
Heartburn + indigestion	Green tea	Sabz chayee	Camellia sinensis	Good for stomach	Reduce the use of spices and red meat
Heartburn + indigestion	Cinnamon	Darchini	Cinnamomum verum	Ginger + cinnamon + green cardamom + water, boil and drink. Good for stomach	Don't drink chilled water. It is not good for muscles
Heartburn + indigestion	Green caradamom	Sabz elaichi	Elettaria cardamomum	Ginger + cinnamon + green cardamom + water, boil and drink. Good for stomach	Exercise has a good effect on stomach
Heartburn + indigestion	Green chilies	Sabz mirch	Capsicum frutescens	Seeds in the green chillies can kill all the germs in the stomach
Heartburn + indigestion	Carmina			Reduces heartburn
Heartburn + indigestion	Yogurt	Dahi		Reduces heartburn
Heartburn + indigestion	Milk	Doodh		Reduces heartburn
Heartburn + indigestion	Black salt	Kala namak		Lick a piece of black salt to improve digestion
Heartburn + indigestion	Norsk herbal tea			It has fennel seeds, peppermint, camellia leaves, and chicory fibers.
Heartburn + indigestion	Norsk herbal tea			It has different parts of the camellia plants, seeds, and sea products.
Heartburn + indigestion	Chirata leaves	Bhunimba/kairata	Swertia chirayita	Soak the leaves in water and drink this water in the morning		Very bitter taste
Hyperlipidemia	Rapeseed oil	Toriya/tili ka tail	Brassica napus	Good for body	Use as least oil as possible
Hyperlipidemia	Cinnamon	Darchini	Cinnamomum verum	Cinnamon powder is very good for reducing cholesterol	Use sunflower oil for deep frying, not cooking
Hypertension	Black cardamom	Bari elaichi	Amomum subulatum	Eat the seeds of black cardamom	Use lesser amount of salt in food
Hypertension	Peppermint	Podina	Mentha piperita L.	Peppermint + seeds of black cardamom, keep in mouth and it lowers the blood pressure immediately	Drink more water
Hypertension	Psyllium husk	Ispahol Ki Bhoosi'	Plantago ovata	Ispaghol + cold drinks + ice, mix and drink when blood pressure is high. Only ispaghol is also effective	Placing feet in cold water reduces blood pressure
Hypertension	Basil seeds	Tukh malanga	Ocimum basilicum	Basil seeds + honey + cold water, drink it
Hypertension	Honey	Shehed		Basil seeds + honey + cold water, drink it
Hypertension	Black carom seeds	Ajwain	Trachyspermum ammi	Ispaghol + black carom seeds
Hypertension	Dried apricots	Khushk khubani	Prunus armeniaca	Soak dried apricots in water at night and drink this water in the morning
Irritable bowel syndrome	Psyllium husk	Ispahol Ki Bhoosi'	Plantago ovata	Ispaghol + olive oil, mix and take a tablespoon every day. Drink water after it	IBS is cured after these remedies
Irritable bowel syndrome	Olive oil	Zaitoon ka tail	Olea europaea L.	Ispaghol + olive oil, mix and take a tablespoon every day. Drink water after it
Irritable bowel syndrome	Peppermint	Podina	Mentha piperita	Peppermint + fennel seeds + green cardamom + water, boil and drink
Irritable bowel syndrome	Green caradamom	Sabz elaichi	Elettaria cardamomum	Peppermint + fennel seeds + green cardamom + water, boil and drink
Irritable bowel syndrome	Fennel seeds	Saunff	Foeniculum vulgare	Peppermint + fennel seeds + green cardamom + water, boil and drink
Irritable bowel syndrome	Pomegranate	Aanar	Punica granatum	Food mentioned in Sunnah
Irritable bowel syndrome	Dates	Khajoor	Phoenix dactylifera Linn.	Food mentioned in Sunnah
Irritable bowel syndrome	Figs	Anjeer	Ficus carica	Food mentioned in Sunnah
Irritable bowel syndrome	Honey	Shehed		Food mentioned in Sunnah
Irritable bowel syndrome	Black cumin seeds	Zeera	Cuminum cyminum	Food mentioned in Sunnah
Iron deficiency	Pomegranate	Aanar	Punica granatum	It makes blood and 1 pomegranate is a cure of 100 diseases	Pomegranate increases appetite
Iron deficiency	Meat	Gosht		Meat and spinach have a lot of iron.
Iron deficiency	Spinach	Palak	Spinacia oleracea L.	Cottage cheese, almonds, spinach and nuts are also good in it.
Kidney problem	Vinegar	Sirka	Acetic acid	Clear bad stuff from the kidney that leads to kidney stones. It helped in reducing the creatinine level.
Low blood pressure	Clove	Loang	Syzygium aromaticum	When blood pressure is very low (55/80), crush 3-4 cloves and take with hot water. You will feel better in 10 minutes
Low blood pressure	Green caradamom	Sabz elaichi	Elettaria cardamomum	Chew it when your blood pressure is very low
Low blood pressure	Boiled egg	Anda		Eat 2 boiled eggs with sprinkled salt
Menstrual pain	Clarified butter	Desi ghee		Add a tablespoon of butter in warm milk and drink it.	Avoid cold-effect food like lassi and milkshakes
Menstrual pain	Milk	Doodh
Migraine	Dry ginger	Sonth	Zingiber officinale	On Monday night make white rice, just boil them. Then put water in a clay bowl, cover it, and let it be there overnight.
Migraine	White rice	Chawal	Oryza sativa	On the next morning take 1 tablespoon of cold rice, and put some powdered dry ginger on it, eat it. Told by a healer.
Migraine				Do it on Tuesdays, Wednesdays, and Thursdays, and then follow it up, and repeat it every week until you recover.	A participant recovered in 3 weeks
Miscarriage	Amulet	Tawez		Wear an amulet given by a religious scholar, He wrote some ayahs of the Quran on a piece of paper and folded it.	Eat fish, fruits vegetables + vitamins regularly
Miscarriage	Quran			Read Surah Muzammil 7 times daily
Mosquito bites	Mospel			A product by Abbott that contains diethyltoluamide-A. Available as cream, lotion, and spray. Apply to skin to repel mosquitoes
Mosquito bites	Boric powder			Apply at the site of the mosquito bite to reduce the irritation and itching
Multiple sclerosis	Peppermint oil	Podina	Mentha piperita	Use it in a diffuser, or rub it on the hand, back, and neck. Relieves the pain and make more awake	It is used instead of nasal spray
Multiple sclerosis	Frankincense oil			Use it on the back of the neck as it is special for the nerves, vision and discoordination.	Massage specific points beneath the feet with these oils if you have headache
Multiple sclerosis	On-guard oil			It is extracted from clove, cinnamon leaves, cinnamon bark, eucalyptus, rosemary, and wild orange.
Oral problems	Alum	Phitkari	Potassium Aluminium Sulphate	Put some cubes of alum in water, and shake before use as a mouthwash	Don't eat alum.
Oral problems	Fennel seeds	Saunff	Foeniculum vulgare	Combine pieces of rock sugar with roasted fennel seeds, and just use it as a mouth freshener after dinner
Oral problems	Rock sugar	Misri		Combine pieces of rock sugar with roasted fennel seeds, and just use it as a mouth freshener after dinner
Peptic ulcer	Goji berries		Lycium barbarum	Do'nt have a bad effect on the stomach in peptic ulcer	Eat all dry fruits and nuts. Give energy
Peptic ulcer	Dried mangoes	Aam	Mangifera indica	Do'nt have a bad effect on the stomach in peptic ulcer	Cashew nuts, pistachio, almonds + walnuts are good
Peptic ulcer	Dried cranberries		Vaccinium subg. Oxycoccus	Do'nt have a bad effect on the stomach in peptic ulcer	Dried bread is also good in it
Proplase	Physiotherapy			Helped a lot in the prolapse of the back. Regular sessions with a physiotherapist
Proplase	Chiropractic			Didn't help a lot but used for this condition
Proplase	Manual therapy			They used to study bones and they remove spaces and air between the bones.
Schizoprenia	Reading darood			Reciting Darood sharif which is a dua that muslims read to send blessings upon their prophet SAW	Gives mental stability
Skin burn	Potato	Aalu	Solanum tuberosum	Cut a potato, and then you put it on wherever you burned yourself. And that soothes it and prevents blister formation	Potato sucks the warm part from the skin
Skincare	Lemon	Leemo	Citrus limon	Take a lemon peel, rub it on your face + arms, and it will reduce the oil. Rub it on the nails also for shinny nails
Skincare	Avocado	Magar nashpati	Persea americana	Avocado + cucumber, blend together to make a avocado face mask. Also add some drops of lemon. Good for skin
Skincare	Cucumber	Kheera	Cucumis sativus	Avocado + cucumber, blend together to make a avocado face mask. Also add some drops of lemon. Good for skin
Skincare	Aloe vera	Kawar Gandal	Aloe barbadensis miller	Cut a part of aloe vera plant and take out the inside gel. Rub it on hands. It is better than aloe vera cosmetics in market	In Pakistan aloe vera is everywhere
Skin scratching	Sulphur water	Gandhak wala pani		Take a bath in sulphur water pond. Cures the problem completely	In mangapir, Pakistan, there is a sulphur pond
Sorethroat	Clove	Loang	Syzygium aromaticum	Take 1 clove in sorethroat. Clove water or tea (used alot in COVID-19)	Avoid lemon and milk in sorethroat
Sorethroat	Cinnamon	Darchini	Cinnamomum verum	Cinnamon is good for throat
Sorethroat	Turmeric	Haldi	Curcuma longa	Turmeric + milk, clears the throat
Sorethroat	Mouthwash			I also add mouthwash in water and do gargles from it. It helps in pain relief.
Sorethroat		Joshanda		Drink joshanda tea
Sorethroat	Honey	Shehed		Boil honey in water and drink. Give to kids before sleep. Take a teaspoon of honey	Honey has a warm effect on the body
Sorethroat	Black pepper	Kali mirch	Piper nigrum	A pinch of crushed black pepper + half a teaspoon of honey, eat and is good for throat
Sorethroat	Warm water	Garam pani		Drink warm water + gargle with warm water
Sorethroat	Salt water	Namak wala pani		1 teaspoon salt + warm water, do gargle before sleep, Reduced pain in throat in the next morning / 3-4 times a day	Don't take the saltwater inside
Sorethroat	Wheat	Chapati/roti	Triticum aestivum L.	Eat big bites of chapati without any Curry. Because it is very solid and when it passes the throat it can break the sores in the throat and then your body will heal it up.
Sorethroat	Green caradamom	Sabz elaichi	Elettaria cardamomum	Usually, we add green cardamom, fennel seeds, black pepper, and cinnamon to milk and we also add black tea to it.
Sorethroat	Fennel seeds	Saunff	Foeniculum vulgare	Black tea with and without these spices is effective
Sorethroat	Ginger	Adrak	Zingiber officinale	Ginger tea is the most common remedy for sore throat. Drink ginger water with honey
Sorethroat	Neem tree stem	Neem ka pattay	Azadirachta indica	Take a neem tree stem, wrap it with cotton, and apply clarified butter on it. Apply it to the child's throat for one to 1 1/2 weeks
Sorethroat	Clarified butter	Desi ghee		It is done by a specific religious family in a village and they also used to read something with it
Sorethroat	Wood ash	Lakri ke Raak		Elders used to apply burned ashes of wood from their thumb in the child's throat on the soft palate and pressed it.
Sorethroat	Black cumin	Zeera	Cuminum cyminum	The Black cumin also softens the throat.
Sorethroat	Guava leaves	Amrood ka patay	Psidium guajava	Give crushed guava leaves mixed with honey to a child with sore throat
Sorethroat	Mustard oil	Sarson ka tail	Brassica Juncea	Warm the mustard oil and rub it lightly on the neck at the throat area when you have tonsils
Sorethroat	Garlic	Thoom	Allium sativum	Drink soup with alot of garlic
Sorethroat	Vicks			Vicks + boiling water, cover your head with a towel and take steam
Sorethroat	Dox			Place in mouth like strepsils
Sorethroat	Salt	Namak	Sodium chloride	Sprinkle salt on the sore throat, removes alot of slime		painful and cause nausea, can bleed
Sorethroat	Peppermint	Podina	Mentha piperita L.	Peppermint + cinnamon + fennel seeds + dried rose petals + water, boil and drink
Sorethroat	Rose petals	Gulab ka patay	Rosa rubiginosa
Toothache	Clove	Loang	Syzygium aromaticum	Put it between the teeth and really cures it as it is antibacterial and it calm the area	Frequent brushing is helpful
Toothache	Mouthwash			Mouthwash + water, do gargles
Toothache	White salt	Namak	Sodium chloride	White salt + water, do gargles
Urinary infection	Turmeric	Haldi	Curcuma longa	Water + 2 teaspoons of turmeric + honey + lemon juice, boil and drink. Very effective and pain releiver		Not a good taste
Urinary infection	Cranberrries		Vaccinium subg. Oxycoccus	Cranberry juice is good in such infections. It affects the immune system and cleanse the bladder. Kills bacteria		Keep the body warm in it
Urinary infection	Honey	Shehed		If you drink this turmeric drink at night before sleeping, then you don't have any pain when you wake up in the morning.		Fill warm water in a bottle and keep it in your blanket
Urinary infection	Lemon	Leemo	Citrus limon
Vomiting	Apple	Seab	Malus domestica	Fill half of the bottle with mineral water and half of the bottle with apple juice and give it to the child. Very effective	It is mentioned by the doctor in Norway
Vomiting	Peppermint			Dried peppermint + green cardamom + water, boil and give to the child. Cures vomiting
Vomiting	Green caradamom	Sabz elaichi	Elettaria cardamomum
Obesity	Fasting	Roza		Intermittent fasting	Use of salad prevents weight gain
Obesity	Rucola		Eruca sativa	Rucola is a really good salad because it burns up a lot of calories and stuff.
Obesity	Cinnamon	Darchini	Cinnamomum verum	The cinnamon is really good because it burns up a lot of fat in your body. Add cinnamon powder to curry and salads
Obesity	Honey	Shehed		One tablespoon of honey and one tablespoon of lemon juice, use for one month. Reduces belly fat after pregnancy		Honey has a warm effcet on the body
Obesity	Lemon	Leemo	Citrus limon
Obesity	Psyllium husk	Ispahol Ki Bhoosi	Plantago ovata	Ispaghol helps in losing weight
Wound + infection	Alum	Phitkari	Potassium Aluminium Sulphate	Place some cubes of alum in water and wash the wound with this alum water
Wound + infection	Turmeric	Haldi	Curcuma longa	Turmeric milk can cure a wound or infection in the body. Effective in falls etc
Wound + infection	Olive oil	Zaitoon ka tail	Olea europaea L.	Turmeric + olive oil, apply it to the wound and it will help to heal it
Wound + infection	Garlic	Thoom	Allium sativum	Garlic + ginger + onion, act as penicillin in the body. Can be used in place of antibiotics
Wound + infection	Ginger	Adrak	Zingiber officinale	Garlic + ginger + onion, act as penicillin in the body. Can be used in place of antibiotics		Excessive use of ginger can cause bloating
Wound + infection	Onions	Payaaz	Allium cepa	Garlic + ginger + onion, act as penicillin in the body. Can be used in place of antibiotics
